# Supplementary material for: Toward better drivability: Investigating user preferences for tip-in acceleration profiles in electric vehicles
Source: PLoS One. 2024 Dec 12;19(12):e0311504. doi: 10.1371/journal.pone.0311504 (PMC11637387; doi:10.1371/journal.pone.0311504)
Supplement: S1 File — (CSV) [file pone.0311504.s001.csv]

Test No.	Pair	TP 1	TP 2	TP 3	TP 4	TP 5	TP 6	TP 7	TP 8	TP 9	TP 10	TP 11	TP 12	TP 13	TP 14	TP 15
1	2 vs 3	B	C	C	B	B	B	C	B	B	C	C	C	B	B	B
2	1 vs 3	A	C	A	A	A	A	C	C	A	C	C	C	C	A	C
3	2 vs 4	B	D	B	D	B	B	B	D	B	D	D	D	B	B	B
4	1 vs 4	D	D	D	D	D	D	D	D	D	D	D	D	A	A	D
5	2 vs 5	E	B	B	E	E	E	B	B	B	E	E	E	B	B	E
6	1 vs 2	B	B	A	B	B	B	B	B	A	A	B	B	A	B	B
7	1 vs 5	A	E	A	E	E	A	A	E	A	A	E	E	A	A	A
8	3 vs 5	C	C	C	E	C	C	C	E	C	C	E	E	E	C	C
9	4 vs 5	D	D	E	E	E	D	E	D	D	D	D	D	E	D	D
10	3 vs 4	D	D	C	D	C	D	D	C	C	D	C	C	C	E	D
11	4 vs 5	D	D	D	D	E	E	E	D	D	D	D	E	D	D	D
12	3 vs 5	E	E	C	E	C	E	C	C	C	C	E	C	C	E	C
13	3 vs 4	D	C	C	D	D	D	D	D	C	D	D	D	C	D	C
14	2 vs 4	B	B	B	D	B	B	D	D	D	D	D	D	B	B	B
15	2 vs 5	B	B	B	B	B	B	B	B	B	B	E	E	B	B	B
16	1 vs 3	A	A	A	A	C	A	C	C	A	A	A	C	A	A	C
17	1 vs 2	B	B	B	B	B	B	A	B	B	B	A	B	B	A	B
18	1 vs 5	A	A	A	A	E	E	E	E	A	E	A	E	A	A	A
19	1 vs 4	D	D	D	D	D	D	D	D	D	D	A	A	A	A	A
20	2 vs 3	B	C	B	B	C	B	C	B	C	B	B	B	B	B	B
21	4 vs 5	D	D	D	D	D	D	D	D	D	D	D	D	D	D	D
22	3 vs 5	C	E	C	C	E	C	E	C	C	E	E	C	E	E	E
23	1 vs 3	A	C	C	A	C	A	C	A	A	A	A	A	A	A	A
24	2 vs 3	C	B	B	B	C	C	B	B	C	C	B	B	B	C	C
25	2 vs 5	E	B	E	B	B	B	E	E	B	B	B	B	B	B	B
26	3 vs 4	C	D	C	D	C	D	C	D	C	D	C	C	D	D	C
27	2 vs 4	D	D	B	B	B	D	D	D	B	B	B	B	B	B	D
28	1 vs 5	A	A	E	A	A	A	A	A	A	A	A	A	A	A	A
29	1 vs 4	A	A	A	A	D	D	D	D	D	D	D	D	A	A	A
30	1 vs 2	A	A	B	B	A	B	A	B	B	B	A	A	B	A	B
